# Supplementary material for: Functional Identification and Evolutionary Analysis of Two Novel Plasmids Mediating Quinolone Resistance in Proteus vulgaris
Source: Microorganisms. 2020 Jul 18;8(7):1074. doi: 10.3390/microorganisms8071074 (PMC7409132; doi:10.3390/microorganisms8071074)
Supplement: Supplementary file 1 [file microorganisms-08-01074-s001.zip]

Archive with 3 entries (2 files):
- microorganisms-870096-SI/
- microorganisms-870096-SI/Table S1-07152020.pdf
- microorganisms-870096-SI/Table S2-07152020.pdf
